# Supplementary material for: The calcium pump PMCA4b promotes epithelial cell polarization and lumen formation
Source: Commun Biol. 2025 Mar 12;8:421. doi: 10.1038/s42003-025-07814-5 (PMC11904214; doi:10.1038/s42003-025-07814-5)
Supplement: Supplementary file 3 — Supplementary Data [file 42003_2025_7814_MOESM3_ESM.xlsx]

## Sheet: Munka1
		PMCA4
		Low	High	Total	P values
ER	Positive	83	26	109	-
PR	Negative	22	6	28	0.727
	Positive	61	20	81
	Total	83	26	109
Ki-67	Low	56	13	69	0.107
	High	27	13	40
	Total	83	26	109
HER2+	Negative	71	17	88	0.048
	Positive	12	8	20
	Total	83	25	108
Subtypes	LUMA	30	9	39	0.1066
	LUMB1	41	9	50
	LUMB2	12	8	20
	Total	83	26	109
Age	Mean	57.33	61.96		0.1615
	SD	12.4	12.4
	Range	27-80	35-83
	Total	83	26	109
Grade	1	24	5	29	0.5789
	2	39	12	51
	3	19	7	26
	Total	82	24	106
pT	1	49	13	62	0.4143
	2	33	12	45
	Total	82	25	107
pN	0	49	14	63	0.5142
	1	32	10	42
	Total	82	23	105
Metastatic	Yes	12	4	16	0.958
	No	69	21	90
	Total	81	25	106
